# Supplementary material for: Short-Chain Naphthoquinone Protects Against Both Acute and Spontaneous Chronic Murine Colitis by Alleviating Inflammatory Responses
Source: Front Pharmacol. 2021 Aug 23;12:709973. doi: 10.3389/fphar.2021.709973 (PMC8419285; doi:10.3389/fphar.2021.709973)
Supplement: Supplementary file 1 [file DataSheet1.ZIP]

Archive with 5 entries (4 files):
- Supplementary Figure 1.pdf
- __MACOSX/
- __MACOSX/._Supplementary Figure 1.pdf
- Supplementary Figure 2.pdf
- __MACOSX/._Supplementary Figure 2.pdf
