# Supplementary material for: Short-Chain Naphthoquinone Protects Against Both Acute and Spontaneous Chronic Murine Colitis by Alleviating Inflammatory Responses
Source: Front Pharmacol. 2021 Aug 23;12:709973. doi: 10.3389/fphar.2021.709973 (PMC8419285; doi:10.3389/fphar.2021.709973)
Supplement: Supplementary file 2 [file DataSheet2.ZIP]

Archive with 9 entries (8 files):
- Beta-Actin.tif
- __MACOSX/
- __MACOSX/._Beta-Actin.tif
- CHOP.tif
- __MACOSX/._CHOP.tif
- GRP78.tif
- __MACOSX/._GRP78.tif
- Western blot gel .pdf
- __MACOSX/._Western blot gel .pdf
